# Supplementary material for: Biomedical Promise of Aspergillus Flavus-Biosynthesized Selenium Nanoparticles: A Green Synthesis Approach to Antiviral, Anticancer, Anti-Biofilm, and Antibacterial Applications
Source: Pharmaceuticals (Basel). 2024 Jul 9;17(7):915. doi: 10.3390/ph17070915 (PMC11279975; doi:10.3390/ph17070915)
Supplement: Supplementary file 1 [file pharmaceuticals-17-00915-s001.zip]

Archive with 1 entries (1 files):
- pharmaceuticals-3054644-supplementary.pdf
